# Supplementary material for: Vital Role of PINK1/Parkin-Mediated Mitophagy of Pulmonary Epithelial Cells in Severe Pneumonia Induced by IAV and Secondary Staphylococcus aureus Infection
Source: Int J Mol Sci. 2025 Apr 27;26(9):4162. doi: 10.3390/ijms26094162 (PMC12071998; doi:10.3390/ijms26094162)
Supplement: Supplementary file 1 [file ijms-26-04162-s001.zip]

Archive with 1 entries (1 files):
- ijms-3566020-supplementary.pdf
